# Supplementary material for: ViOTUcluster: A high‐speed, All‐in‐one pipeline for viromic analysis of metagenomic data
Source: IMetaOmics. 2025 May 20;2(2):e70023. doi: 10.1002/imo2.70023 (PMC12806464; doi:10.1002/imo2.70023)
Supplement: Supplementary file 2 — Table S1: Hardware Configuration Employed for ViOTUcluster Testing. Table S2: Core tools used in ViOTUcluster. Table S3: Detailed key parameters of viral identification tools. Table S4: Summary of the usage of viral sequence identification software. [file IMO2-2-e70023-s001.xlsx]

## Sheet: S1
Table S1. Hardware Configuration Employed for ViOTUcluster Testing
Hardware Configuration	Processer	Memory	Total vCPU
A	Intel Xeon Platinum 8369B	192 GiB	96 vCPU
B	AMD EPYC Genoa 9T24	192 GiB	96 vCPU
C	Intel Xeon Platinum 8575C	256 GiB	64 vCPU
D	AMD EPYC Milan 7T83	256 GiB	64 vCPU
*All tests were conducted on a Linux operating system (Ubuntu 22.04).

## Sheet: S2
Table S2. Core tools used in ViOTUcluster
Software	Version
fastp	0.23.4
MEGAHIT	1.2.9
metaSPAdes	4.0.0
VirSorter2*	based on v2.2.4
viralVerify*	based on v1.1
geNomad	1.8.1
PyHMMER	0.10.14
CheckV	1.0.3
vRhyme	1.1.0
dRep	3.5.0
DRAM	1.5.0
iPHoP	1.3.3
CoverM	0.7.0
BWA	0.7.18
python	3.8.0
*: Tools used in ViOTUcluster were refactored based on the original version

## Sheet: S3
Table S3. Detailed key parameters of viral identification tools
	Key parameter	Concentrated mode	Non-concentrated mode
geNomad	min-score	>=0.7	>=0.8
	max-fdr	<=0.05	<=0.05
	min-number-genes	>=0	>=1
	min-plasmid-marker-enrichment	>=0	>=1.5
	min-virus-marker-enrichment	>=1.5	>=0
	min-plasmid-hallmarks	>=1	>=1
	min-plasmid-hallmarks-short-seqs	>=0	>=1
	min-virus-hallmarks	>=0	>=0
	min-virus-hallmarks-short-seqs	>=0	>=1
	max-uscg	>=2	>=2
Virsorter2	Viral score	>=0.5	>=0.5
	hallmark genes	>=1	>=1
	P	<=0.05	<=0.05
viralVerify	Classification	Virus	Virus

## Sheet: S4
Table S4. Summary of the usage of viral sequence identification software
Tools	Number of cited papers
Virsorter2	354
VIBRANT	299
DeepVirFinder	158
viralVerify	86
geNomad	84
CheckV*	462
Note: To identify the most popular viral sequence identification software in viromic analysis, we selected six widely used tools: Virsorter2, DeepVirFinder, VIBRANT, viralVerify, geNomad, and CheckV. The number of cited papers was employed as the usage frequency index, with only publications from 2023 and 2024 included in the analysis to reflect the most recent trends in software applications. Al…
*: Although CheckV has a viral sequence identification function, it is usually used as a viral sequence quality-check tool due to its highly conservative approach to viral sequence discovery in most viromics studies. Therefore, it was not considered as viral sequence identification software in this study.
